# Supplementary material for: Genomic Landscape of Breast Cancer: Study Across Diverse Ethnic Groups
Source: Diseases. 2025 Mar 17;13(3):86. doi: 10.3390/diseases13030086 (PMC11941751; doi:10.3390/diseases13030086)
Supplement: Supplementary file 1 [file diseases-13-00086-s001.zip]

Archive with 1 entries (1 files):
- diseases-3480122-supplementary.pdf
